# Supplementary material for: DNA accumulation on ventilation system filters in university buildings in Singapore
Source: PLoS One. 2017 Oct 12;12(10):e0186295. doi: 10.1371/journal.pone.0186295 (PMC5638523; doi:10.1371/journal.pone.0186295)
Supplement: S1 File — (XLSX) [file pone.0186295.s001.xlsx]

## Sheet: Indoor Descriptions
	Location	Occupancy intensity (person-h/wk)	General description	Estimated room volume (m3)	Average air speed (m/s)	Total AHU filter area (m2)	Volumetric Flow rate (m3/s)	Estimated weekly air sampled (m3/wk)
			Recently renovated staff office
	Office C	190	Notable Items : a big room with new desks and chairs for staffs.	2800	1.69	5.2	8.788	1898208
			General Activity: Occupancy very low, some computer works, very little walking
			Flooring: Tile floors
			Faculty office
	Office 1	979	Notable Items : hallways with separated rooms for faculties, tables and chairs in the rooms, some book racks	2500	1.98	4	7.92	1710720
			General Activity: Very quiet, little walkings on the hallways, small meetings in the rooms.
			Flooring: Tile floors
			Research staff/students office
	Office 2	1518	Notable Items : a big room with separated large wooden desks for each staff/student, chairs.	2000	2.07	3.6	7.452	2.44128e+06
			General Activity: some walking, mostly sitting down while doing computer works, generally empty during lunch time.
			Flooring: Tile floors
			Staff office and robotic research centre
	Office 3	1005	Notable Items : Partly filled with wooden desks and chairs for staffs, partly empty spaces for robotic test activities	2000	2.17	1.8	3.906	1.27961e+06
			General Activity: Electronic works, computer works, some walking around
			Flooring: Tile floors
			Staff office and computer lab
	Office 4	1938	Notable Items : Desks with separators and chairs for staffs, long tables with computers for classes	2500	0.53	4	2.12	694512
			General Activity: Mostly computer works, little walking
			Flooring: Tile floors
			Large Lecture room
	Classroom	2736	Notable Items : typical classrooms where everybody is facing the front, chairs and tables, whiteboard	4350	1.54	13.7	21.098	1.94971e+06
			General Activity: Students are mostly seated, discussing and listening, lecturer sometimes walk around
			Flooring: partly carpeted
			Quiet reading room
	Library 1	946	Notable Items : Book racks filled with books, carts to return books, long tables and chairs	2000	0.98	7.3	7.154	1.88031e+06
			General Activity: Reading, computer work, moving books with cards, people walking in and out the room
			Flooring: Fully carpeted
			Small reading room
	Library 2	639	Notable Items : Book racks with books, carts to return books, wooden tables, chairs	530	1.11	2.3	2.553	514642
			General Activity: Constant walking in and out the rooms, Books being moved with carts, taken and returned.
			Flooring: Fully carpeted
			Reading hall
	Library 3	7232	Notable Items : Book racks with books, carts to return books, wooden tables, chairs, public computers	4000	1.22	6.4	7.808	2049840
			General Activity: Very heavy walking activities, books being moved with carts, taken and returned, drinking, computer work
			Flooring: Fully carpeted
	Filter area and room size measurement:
	Length measurement was performed using a combination of ruler, measuring tape and laser distance meter (Fluke 419D, 80m maximum, ± 2 mm maximum error, WA, USA).
	Laser distance meter was used for measuring surfaces which were hard to reach, such as high ceilings or unreachable walls.
	Air velocity measurement:
	Velocicalc air velocity meter 9545-A (TSI, Shoreview, MN, USA) was used to estimate the air velocity in the AHUs. The velocicalc is calibrated every year by submitting the instrument to the local TSI branch in Singapore.
	The measurement was performed according to the company's recommendation in an online article titled "Traversing a duct to determine average air velocity or volume" (TSI online article AF-106, available online).
	All of the filters are attached in a rectangular-shaped panels. Briefly, as guided by the article for rectangular shaped filter panel, 49 points (7 points horizontally and vertically) were determined based on a certain ratio of the filter panel size following the log-Tchebychef method.
	The instrument was set to log a measurement every second. The probe of the velocicalc is placed 1 cm above the filter in operation and a 5-s measurement was made for each of the 49 points.
	The average value for each AHU is determined as the estimated air velocity.

## Sheet: Occupancy Estimates
	Occupancy Estimate
	Office C		Daily total (person-h)
	Week 1	Monday	42
		Tuesday	38
		Wednesday	41
		Thursday	40
		Friday	55
		Saturday	0
		Sunday	0
		Weekly total	216	60	hours of operation
	Week 2	Monday	33
		Tuesday	37
		Wednesday	24
		Thursday	31
		Friday	57
		Saturday	0
		Sunday	0
		Weekly total	182	60	hours of operation
	Week 3	Monday	29
		Tuesday	30
		Wednesday	35
		Thursday	38
		Friday	40
		Saturday	0
		Sunday	0
		Weekly total	172	60	hours of operation
		Weekly Average	190	60	hours of operation
	Office 1		Daily total (person-h)
	Week 1	Monday	195
		Tuesday	189
		Wednesday	192
		Thursday	192
		Friday	172
		Saturday	0
		Sunday	0
		Weekly total	940	60	hours of operation
	Week 2	Monday	194
		Tuesday	217
		Wednesday	205
		Thursday	195
		Friday	210
		Saturday	0
		Sunday	0
		Weekly total	1021	60	hours of operation
	Week 3	Monday	198
		Tuesday	196
		Wednesday	188
		Thursday	190
		Friday	204
		Saturday	0
		Sunday	0
		Weekly total	976	60	hours of operation
		Weekly Average	979	60	hours of operation
	Office 2		Daily total (person-h)
	Week 1	Monday	247
		Tuesday	250
		Wednesday	250
		Thursday	262
		Friday	239
		Saturday	142
		Sunday	123
		Weekly total	1513	91	hours of operation
	Week 2	Monday	280
		Tuesday	253
		Wednesday	261
		Thursday	287
		Friday	224
		Saturday	100
		Sunday	78
		Weekly total	1483	91	hours of operation
	Week 3	Monday	268
		Tuesday	283
		Wednesday	273
		Thursday	262
		Friday	250
		Saturday	126
		Sunday	96
		Weekly total	1558	91	hours of operation
		Weekly Average	1518	91	hours of operation
	Office 3		Daily total (person-h)
	Week 1	Monday	193
		Tuesday	203
		Wednesday	172
		Thursday	187
		Friday	175
		Saturday	86
		Sunday	26
		Weekly total	1042	91	hours of operation
	Week 2	Monday	172
		Tuesday	197
		Wednesday	189
		Thursday	152
		Friday	183
		Saturday	70
		Sunday	14
		Weekly total	977	91	hours of operation
	Week 3	Monday	174
		Tuesday	196
		Wednesday	192
		Thursday	175
		Friday	172
		Saturday	76
		Sunday	10
		Weekly total	995	91	hours of operation
		Weekly Average	1005	91	hours of operation
	Office 4		Daily total (person-h)
	Week 1	Monday	324
		Tuesday	333
		Wednesday	328
		Thursday	349
		Friday	320
		Saturday	136
		Sunday	48
		Weekly total	1838	91	hours of operation
	Week 2	Monday	361
		Tuesday	351
		Wednesday	359
		Thursday	364
		Friday	345
		Saturday	122
		Sunday	72
		Weekly total	1974	91	hours of operation
	Week 3	Monday	374
		Tuesday	354
		Wednesday	366
		Thursday	333
		Friday	379
		Saturday	131
		Sunday	64
		Weekly total	2001	91	hours of operation
		Weekly Average	1938	91	hours of operation
	Classroom		Daily total (person-h)
	Week 1	Monday	700
		Tuesday	753
		Wednesday	478
		Thursday	547
		Friday	446
		Saturday	0
		Sunday	0
		Weekly total	2924	29	hours of operation
	Week 2	Monday	789
		Tuesday	728
		Wednesday	212
		Thursday	602
		Friday	365
		Saturday	0
		Sunday	0
		Weekly total	2696	24	hours of operation
	Week 3	Monday	787
		Tuesday	693
		Wednesday	221
		Thursday	566
		Friday	320
		Saturday	0
		Sunday	0
		Weekly total	2587	24	hours of operation
		Weekly Average	2735.67	25.6667	hours of operation
	Library 1		Daily total (person-h)
	Week 1	Monday	138
		Tuesday	153
		Wednesday	120
		Thursday	201
		Friday	128
		Saturday	76
		Sunday	0
		Weekly total	816	73	hours of operation
	Week 2	Monday	146
		Tuesday	253
		Wednesday	132
		Thursday	301
		Friday	156
		Saturday	56
		Sunday	0
		Weekly total	1044	73	hours of operation
	Week 3	Monday	171
		Tuesday	149
		Wednesday	181
		Thursday	160
		Friday	233
		Saturday	83
		Sunday	0
		Weekly total	977	73	hours of operation
		Weekly Average	945.667	73	hours of operation
	Library 2		Daily total (person-h)
	Week 1	Monday	130
		Tuesday	119
		Wednesday	128
		Thursday	130
		Friday	118
		Saturday	0
		Sunday	0
		Weekly total	625	56	hours of operation
	Week 2	Monday	136
		Tuesday	122
		Wednesday	129
		Thursday	144
		Friday	123
		Saturday	0
		Sunday	0
		Weekly total	654	56	hours of operation
	Week 3	Monday	132
		Tuesday	131
		Wednesday	138
		Thursday	112
		Friday	124
		Saturday	0
		Sunday	0
		Weekly total	637	56	hours of operation
		Weekly Average	638.667	56	hours of operation
	Library 3		Daily total (person-h)
	Week 1	Monday	1400
		Tuesday	1349
		Wednesday	1306
		Thursday	1343
		Friday	1263
		Saturday	506
		Sunday	0
		Weekly total	7167	73	hours of operation
	Week 2	Monday	1402
		Tuesday	1294
		Wednesday	1431
		Thursday	1246
		Friday	1182
		Saturday	609
		Sunday	0
		Weekly total	7164	73	hours of operation
	Week 3	Monday	1448
		Tuesday	1395
		Wednesday	1450
		Thursday	1288
		Friday	1237
		Saturday	548
		Sunday	0
		Weekly total	7366	73	hours of operation
		Weekly Average	7232.33	73	hours of operation

## Sheet: Alpha Diversity Indices
	Bacteria 16S Diversity Index
	Sample ID	sobs	shannon	simpson	chao	ace
	Office C	580	3.24916	0.111063	2146.76	3409.22
	Office 3	231	2.62075	0.197875	460.545	576.29
	Library 3	1033	4.8402	0.024474	2307.65	3139.96
	Office 4	873	4.22879	0.063308	1800.91	2678.74
	Classroom	1414	5.25447	0.015266	2446.52	3256.07
	Fungi ITS Diversity Index
	Sample ID	sobs	shannon	simpson	chao	ace
	Office C	1684	4.98726	0.02318	2054.52	2126.27
	Office 3	1304	5.22376	0.016751	1530.6	1560.65
	Library 3	724	3.72767	0.102505	812.439	839.882
	Office 4	1739	5.45908	0.012662	1999.13	2087.51
	Classroom	1601	5.00391	0.028615	1878.59	1941.88
